# Supplementary material for: Antioxidative Role of Hygrophila erecta (Brum. F.) Hochr. on UV-Induced Photoaging of Dermal Fibroblasts and Melanoma Cells
Source: Antioxidants (Basel). 2022 Jul 2;11(7):1317. doi: 10.3390/antiox11071317 (PMC9311957; doi:10.3390/antiox11071317)
Supplement: Supplementary file 1 [file antioxidants-11-01317-s001.zip]

Archive with 1 entries (1 files):
- antioxidants-1784222-supplementary.pdf
